# Supplementary material for: HSF1 Pathway Inhibitor Clinical Candidate (CCT361814/NXP800) Developed from a Phenotypic Screen as a Potential Treatment for Refractory Ovarian Cancer and Other Malignancies
Source: J Med Chem. 2023 Apr 5;66(8):5907–36. doi: 10.1021/acs.jmedchem.3c00156 (PMC10150365; doi:10.1021/acs.jmedchem.3c00156)
Supplement: Supplementary file 2 — jm3c00156_si_002.csv [file jm3c00156_si_002.csv]

Compound	Smiles	pGI50 SKOV3
1	O=C(C1=CC=C2N=C(OCCN3CCCC3)C=CC2=C1)NC4=CC(NC(C5=CC=C6OCCOC6=C5)=O)=CC=C4C	8.65
11	O=C(C1=CC=C2N=C(CN3CCCC3)C=CC2=C1)NC4=CC(NC(C5=CC=C6OCCOC6=C5)=O)=CC=C4C	8.21
12	O=C(C1=CC=C2N=C(CN(C)C)C=CC2=C1)NC3=CC(NC(C4=CC=C5OCCOC5=C4)=O)=CC=C3C	7.93
13	O=C(C1=CC=C2N=C(CN3C(C)CCC3)C=CC2=C1)NC4=CC(NC(C5=CC=C6OCCOC6=C5)=O)=CC=C4C	8.15
14	O=C(C1=CC=C2N=C(CN3CCCCC3)C=CC2=C1)NC4=CC(NC(C5=CC=C6OCCOC6=C5)=O)=CC=C4C	7.66
15	O=C(C1=CC=C2N=C(CN3CCN(C)CC3)C=CC2=C1)NC4=CC(NC(C5=CC=C6OCCOC6=C5)=O)=CC=C4C	8.02
16	O=C(C1=CC=C2N=C(CN3CCN(C(C)C)CC3)C=CC2=C1)NC4=CC(NC(C5=CC=C6OCCOC6=C5)=O)=CC=C4C	8.06
17	O=C(C1=CC=C2N=C(OCCN3CCCCC3)C=CC2=C1)NC4=CC(NC(C5=CC=C6OCCOC6=C5)=O)=CC=C4C	8.97
18	O=C(C1=CC=C2N=C(CN3CCN(C(C)C)CC3)C=CC2=C1)NC4=CC(NC(C5=CC=C6OCCOC6=C5)=O)=CC=C4Cl	7.83
19	O=C(C1=CC=C2N=C(CN3CCNCC3)C=CC2=C1)NC4=CC(NC(C5=CC=C6OCCOC6=C5)=O)=CC=C4Cl	7.94
20	O=C(C1=CC=C2N=C(CN3CCN(C)CC3)C=CC2=C1)NC4=CC(NC(C5=CC=C6OCCOC6=C5)=O)=CC=C4Cl	7.72
21	O=C(C1=CC=C2N=C(CN3CCN(CC)CC3)C=CC2=C1)NC4=CC(NC(C5=CC=C6OCCOC6=C5)=O)=CC=C4Cl	7.96
22	O=C(C1=CC=C2N=C(CN3CCN(CC)CC3)C=CC2=C1)NC4=CC(NC(C5=CC=C6OCCOC6=C5)=O)=CC=C4F	8.07
